# Supplementary material for: Diet and behavioral habits related to oral health in eating disorder patients: a matched case-control study
Source: J Eat Disord. 2020 Feb 27;8:7. doi: 10.1186/s40337-020-0281-z (PMC7045484; doi:10.1186/s40337-020-0281-z)
Supplement: Supplementary file 1 — Additional file 1. Questionnaires for the ED and Control Groups (in Swedish). [file 40337_2020_281_MOESM1_ESM.zip]

Archive with 2 entries (2 files):
- Supplementary file - Questionnaire_ ED group.pdf
- Supplementary file - Questionnaire_Control group.pdf
